# Supplementary material for: Sequence analysis of integrated hepatitis B virus DNA during HBeAg-seroconversion
Source: Emerg Microbes Infect. 2018 Aug 8;7:142. doi: 10.1038/s41426-018-0145-7 (PMC6081408; doi:10.1038/s41426-018-0145-7)
Supplement: Supplementary file 7 — Supplementary Table 2 [file 41426_2018_145_MOESM7_ESM.xlsx]

## Sheet: Sheet1
		in silico		in vitro		HbeAg(+)		HBeAg(-)
		# of integrations	% of total integrations	# of integrations	% of total integrations	# of integrations	% of total integrations	# of integrations	% of total integrations
FRA10A	Rare	4	1.69492	1	2.04082	1	0.952381	1	1.78571
FRA10C	Common	2	0.847458	0	0	1	0.952381	0	0
FRA10D	Common	2	0.847458	0	0	1	0.952381	0	0
FRA10E	Common	2	0.847458	2	4.08163	0	0	1	1.78571
FRA11C	Common	0	0	0	0	2	1.90476	0	0
FRA11F	Common	1	0.423729	0	0	0	0	1	1.78571
FRA12A	Rare	3	1.27119	2	4.08163	0	0	2	3.57143
FRA12B	Common	5	2.11864	1	2.04082	3	2.85714	2	3.57143
FRA12E	Common	3	1.27119	0	0	5	4.7619	1	1.78571
FRA13A	Common	1	0.423729	0	0	0	0	1	1.78571
FRA13B	Common	9	3.81356	0	0	2	1.90476	0	0
FRA13D	Common	3	1.27119	0	0	2	1.90476	2	3.57143
FRA13E	Common	0	0	0	0	0	0	1	1.78571
FRA14B	Common	1	0.423729	1	2.04082	2	1.90476	0	0
FRA16C	Common	0	0	0	0	1	0.952381	0	0
FRA17A	Rare	3	1.27119	0	0	1	0.952381	1	1.78571
FRA18A	Common	1	0.423729	0	0	3	2.85714	1	1.78571
FRA18C	Common	1	0.423729	4	8.16327	1	0.952381	1	1.78571
FRA19A	Common	11	4.66102	3	6.12245	6	5.71429	5	8.92857
FRA19B	Rare	2	0.847458	1	2.04082	4	3.80952	7	12.5
FRA1A	Common	7	2.9661	1	2.04082	6	5.71429	1	1.78571
FRA1B	Common	4	1.69492	1	2.04082	3	2.85714	1	1.78571
FRA1D	Common	2	0.847458	0	0	3	2.85714	0	0
FRA1E	Common	1	0.423729	0	0	1	0.952381	1	1.78571
FRA1G	Common	2	0.847458	0	0	0	0	1	1.78571
FRA1H	Common	4	1.69492	1	2.04082	3	2.85714	0	0
FRA1K	Common	5	2.11864	1	2.04082	0	0	1	1.78571
FRA1L	Common	10	4.23729	0	0	2	1.90476	0	0
FRA20A	Rare	2	0.847458	2	4.08163	0	0	2	3.57143
FRA22A	Rare	4	1.69492	0	0	5	4.7619	0	0
FRA22B	Common	1	0.423729	0	0	1	0.952381	0	0
FRA2D	Common	1	0.423729	2	4.08163	0	0	1	1.78571
FRA2E	Common	2	0.847458	0	0	0	0	1	1.78571
FRA2H	Common	2	0.847458	0	0	1	0.952381	0	0
FRA2I	Common	3	1.27119	0	0	3	2.85714	0	0
FRA2J	Common	2	0.847458	0	0	2	1.90476	2	3.57143
FRA3B	Common	1	0.423729	1	2.04082	2	1.90476	0	0
FRA3C	Common	0	0	1	2.04082	2	1.90476	2	3.57143
FRA3D	Common	2	0.847458	0	0	2	1.90476	0	0
FRA4A	Common	4	1.69492	1	2.04082	3	2.85714	0	0
FRA4B	Common	4	1.69492	0	0	0	0	1	1.78571
FRA4C	Common	1	0.423729	0	0	0	0	1	1.78571
FRA4D	Common	7	2.9661	1	2.04082	3	2.85714	1	1.78571
FRA4F	Common	3	1.27119	0	0	1	0.952381	0	0
FRA5B	Common	3	1.27119	0	0	0	0	1	1.78571
FRA5C	Common	1	0.423729	0	0	2	1.90476	0	0
FRA5F	Common	8	3.38983	2	4.08163	1	0.952381	0	0
FRA5G	Rare	4	1.69492	0	0	2	1.90476	1	1.78571
FRA6C	Common	0	0	1	2.04082	2	1.90476	0	0
FRA6D	Common	5	2.11864	1	2.04082	1	0.952381	0	0
FRA6E	Common	2	0.847458	0	0	0	0	1	1.78571
FRA6F	Common	4	1.69492	0	0	1	0.952381	0	0
FRA6G	Common	3	1.27119	1	2.04082	1	0.952381	2	3.57143
FRA6H	Common	4	1.69492	0	0	1	0.952381	0	0
FRA7A	Rare	0	0	1	2.04082	1	0.952381	2	3.57143
FRA7B	Common	1	0.423729	0	0	1	0.952381	0	0
FRA7H	Common	1	0.423729	2	4.08163	1	0.952381	2	3.57143
FRA7I	Common	2	0.847458	0	0	3	2.85714	1	1.78571
FRA8A	Rare	1	0.423729	0	0	1	0.952381	0	0
FRA8B	Common	1	0.423729	2	4.08163	0	0	1	1.78571
FRA8C	Common	4	1.69492	0	0	1	0.952381	1	1.78571
FRA8D	Common	2	0.847458	1	2.04082	3	2.85714	0	0
FRA9E	Common	2	0.847458	0	0	3	2.85714	0	0
FRAXB	Common	1	0.423729	0	0	1	0.952381	0	0
FRAXE	Rare	2	0.847458	0	0	1	0.952381	0	0
FRAXF	Rare	1	0.423729	0	0	0	0	1	1.78571
