# Supplementary material for: Sequence analysis of integrated hepatitis B virus DNA during HBeAg-seroconversion
Source: Emerg Microbes Infect. 2018 Aug 8;7:142. doi: 10.1038/s41426-018-0145-7 (PMC6081408; doi:10.1038/s41426-018-0145-7)
Supplement: Supplementary file 8 — Supplementary Table 3 [file 41426_2018_145_MOESM8_ESM.xlsx]

## Sheet: Sheet1
	In vitro		HBeAg(+)		HBeAg(-)
	Gene		Gene		Gene
Cosmic HCC genes	CARS	intronic	EGFR	intronic
	ERBB4	intronic	MAP2K7	intronic
	KDR	intronic	TGFBR2	intronic
Cancer Genes	CARS	intronic	BCL3	intronic	RHOH	intronic
	CLIP1	intronic	CAMTA1	intronic	BMP5	intronic
	ERBB4	intronic	EGFR	intronic	JAZF1	intronic
	EXT1	intronic	FOXP1	UTR3
	FHIT	intronic	PAX5	intronic
	KDR	intronic	TGFBR2	intronic
	LRP1B	intronic	2009-09-01	intronic
	WNK2	intronic
Oncogenes	ERBB4	intronic	2009-09-01	intronic	FGF5	intronic
	FHL2	intronic	AHI1	intronic	GNA12	intronic
			CHL1	intronic	MUM1	intronic
			EGFR	intronic	VAV2	intronic
			FDPS	intronic
			FOXP1	intronic
			GNAI2	intronic
			SPATA4	intergenic
			STYK1	intronic
			TGM3	intronic
			TNFRSF1B	intronic
Tumour suppressor genes	DIDO1	intergenic	CAMTA1	intronic	CUL1	intronic
	ERBB4	intronic	DLG1	intronic	DMD	intronic
	EXT1	intronic	EMP2	intronic	IQGAP2	intronic
	FHIT	intronic	EPB41	intronic	PPM1L	intronic
	LRP1B	intronic	FOXP1	intronic	SERPINB5	intergenic
	LSAMP	intronic	PAX5	UTR3	UBIAD1	intronic
	PARK2	intronic	PER2	intronic	WISP3	upstream
	WNK2	intronic	PPP2R2C	intronic
			TGFBR2	intronic
			TGM3	intronic
			TRIM35	intronic
